# Supplementary material for: Association Between Childhood Maltreatment and Symptoms of Obsessive-Compulsive Disorder: A Meta-Analysis
Source: Front Psychiatry. 2021 Jan 20;11:612586. doi: 10.3389/fpsyt.2020.612586 (PMC7854900; doi:10.3389/fpsyt.2020.612586)
Supplement: Supplementary file 2 [file Table_2.XLSX]

## Sheet: CM and YBOCS 
				OCD severity
				High CT group			Low CT group
study.No	author	year	ocd scale	YBOCS			YBOCS					change
				sample size	mean	SD	sample size	mean	SD	N	SMD	R	Fisher’Z	Vz	SE
1	AY.et.al	2018	YBOCS	n=36	28.02	13.41	n=31	20.87	13.64	67	0.197826	0.098161	0.098	0.015625	0.125
2	Benedetti.et.al	2012	YBOCS	n=20	31.1	4.8	n=20	33.35	4.73	40	0	0	0	0.027027	0.164399
								change		change		change		change		change		change	Vz	SE
				sample size	scale	OCD	CEA	Fisher’Z	CPA	Fisher’Z	CSA	Fisher’Z	CPN	Fisher’Z	CEN	Fisher’Z	CM(total)	Fisher’Z	0.00854701	0.09245
3	Semiz.et.al	2013	YBOCS	n=120	TEC	total	0.3	0.30952	0.27	0.276864	0.3	0.30952	/	/	0.46	0.497311	0.32	0.331647
						obsessions	0.28	0.287682	0.26	0.266108	0.28	0.287682	/	/	0.45	0.4847	0.31	0.320545
						compulsions	0.31	0.320545	0.27	0.276864	0.31	0.320545	/	/	0.46	0.497311	0.32	0.331647
4	SELVI.et.al	2012	YBOCS	n=95	CTQ-28	YBCOS(total)	0.02	0.0200027	-0.08	-0.0801713	-0.01	-0.0100003	-0.07	-0.0701147	-0.06	-0.0600722	/	/	0.0108696	0.104257
						obsessions	-0.11	-0.110447	-0.2	-0.202733	0.02	0.0200027	-0.01	-0.0100003	-0.19	-0.192337	/	/
						compulsions	0.12	0.120581	0.02	0.0200027	-0.02	-0.0200027	-0.12	-0.120581	0.06	0.0600722	/	/	0.0060241	0.0776151
5	Bey K.et.al	2017	YBOCS	n=169	CTQ	YBCOS(total)	/	/	/	/	/	/	/	/	/	/	0.01	0.0100003
6	Kart.et.al	2019	YBOCS	n=160	CTQ	YBOCS(total)	0.058	0.0580652	-0.136	-0.136848	0.03	0.030009	-0.072	-0.0721248	0.11	0.110447	0.132	0.132775	0.00636943	0.0798087
7	krah.et.al	2012	YBOCS	n=283	CTQ	YBOCS(total)	0.11	0.110447	0.1	0.100335	0.2	0.202733	0	0	0.03	0.030009	0.11	0.110447	0.00357143	0.0597614
8	Carpenter.et.al	2011	YBOCS	n=82	CTQ-SF	obsessions	0.254	0.259684	0.148	0.149095	0.148	0.149095	0.25	0.255413	0.048	0.0480369
						compulsions	0.073	0.0731301	0.026	0.0260059	0.102	0.102356	0.09	0.0902442	0.054	0.0540526
9	ÇOBAN.et.al	2020	YBOCS	n=106	CTQ	YBOCS(total)	-0.047	-0.0470347	-0.15	-0.15114	-0.113	-0.113485	-0.011	-0.0110004	0.023	0.0230041	-0.059	-0.0590686	0.00970874	0.0985329
						obsessions	0.027	0.0270066	-0.023	-0.0230041	-0.004	-0.00400002	0.126	0.126673	0.173	0.174758
						compulsions	-0.08	-0.0801713	-0.191	-0.193375	-0.154	-0.155235	-0.151	-0.152164	-0.104	-0.104377
10	Pei.et.al	2020	YBOCS	n=484	ETISR-SF	YBOCS(total)	0.14	0.140926	/	/	/	/	/	/	/	/	/	/	0.002079	0.0455961
						obsessions	0.15	0.15114	/	/	/	/	/	/	/	/	/	/

## Sheet: CM and depressive symptoms
					change
study.No	author	year	scale	CM(total)	Fisher’Z
1	Selvl.et.al	2012	BDI	0.11	0.110447
2	Bey K.et.al	2017	BDI-II	0.24	0.244774
3	krah.et.al	2012	BDI-II	0.25	0.255
4	ÇOBAN.et.al	2020	HAM-D	0.108	0.108
5	Kart.et.al	2019	BDI	0.322	0.169
				High CT group		Low or non CT group			change
				mean	SD	mean	SD	SMD	R	Fisher’Z
6	AY.et.al	2018	BDS	16.13	8.12	13.67	9.14	0.0332164	0.0165596	0.017
